# Supplementary material for: The Great Recession and Fertility in Europe: A Sub-national Analysis
Source: Eur J Popul. 2020 Apr 3;37(1):29–64. doi: 10.1007/s10680-020-09556-y (PMC7864853; doi:10.1007/s10680-020-09556-y)
Supplement: Supplementary file 2 — Supplementary material 2 (XLSX 46 kb) [file 10680_2020_9556_MOESM2_ESM.xlsx]

## Sheet: Appendix 3
	TFR			ASFR 15-19			ASFR 20-24			ASFR 25-29			ASFR 30-34			ASFR 35+	(21)
	two lags, AR3	one lag, AR3		two lags, AR2	one lag, AR2		two lags, AR1	one lag, AR1		two lags, AR1	one lag, AR1		two lags, AR2	one lag, AR2		two lags, AR2	one lag, AR2
Calendar time (piecewise linear spline)
2002-2007	0.0256***	0.0262***		-0.000143	-0.0000634		-0.00276**	-0.00267**		0.00383**	0.00378**		0.0151***	0.0152***		0.0114***	0.0114***
	(0.00399)	(0.00411)		(0.000410)	(0.000426)		(0.00126)	(0.00127)		(0.00157)	(0.00162)		(0.00182)	(0.00184)		(0.000918)	(0.000921)
2008-2010	-0.00559	-0.00709		-0.00281***	-0.00299***		-0.00852***	-0.00905***		-0.00765***	-0.00814***		0.00235	="0.00249		0.00818***	0.00826***
	(0.00456)	(0.00439)		(0.000514)	(0.000520)		(0.00121)	(0.00120)		(0.00210)	(0.00203)		(0.00157)	(0.00154)		(0.000883)	(0.00084)
2011-2014	0.00201	0.000883		-0.000796	-0.000999*		-0.00375**	-0.00423***		-0.000708	-0.00128		0.00323	0.00276		0.00755***	0.00717***
	(0.00655)	(0.00660)		(0.000571)	(0.000564)		(0.00146)	(0.00148)		(0.00220)	(0.00222)		(0.00213)	(0.00210)		(0.00112)	(0.00111)
Unemployment rate lag1
within-region effect	-0.00411***	-0.00556***		-0.000108***	-0.000131***		-0.000338***	-0.000340***		-0.00122***	-0.00159***		-0.000704**	-0.00110***		-0.000761***	-0.000987***
	(0.000670)	(0.000617)		(0.0000412)	(0.0000405)		(0.0000829)	(0.0000813)		(0.000288)	(0.000271)		(0.000283)	(0.000255)		(0.000189)	(0.000173)
between-region within-country effect	0.106*	-0.00222		0.00372	-0.00140***		-0.00435	-0.00430***		-0.000829	0.000259		0.0666***	-0.00126		0.0437*	-0.00115
	(0.0590)	(0.00397)		(0.00523)	(0.000489)		(0.0107)	(0.00100)		(0.0301)	(0.00203)		(0.0205)	(0.00141)		(0.0242)	(0.00163)
between-country effect	-0.317	-0.0196		0.00722	-0.00300***		-0.0502	-0.00271		0.168***	0.00341		0.0941	0.00403		0.0573	5.06e-05
	(0.242)	(0.0150)		(0.0196)	(0.000946)		(0.0390)	(0.00183)		(0.0629)	(0.00368)		(0.0720)	(0.00350)		(0.0533)	(0.0028)
Unemployment rate lag2
within-region effect	-0.00372***			-0.0000452			-0.000223***			-0.00112***			-0.00111***			-0.000759***
	(0.000661)			(0.0000413)			(0.0000833)			(0.000286)			(0.000281)			(0.000188)
between-region within-country effect	-0.108*			-0.00518			0.0000520			0.000701			-0.0668***			-0.0442*
	(0.0581)			(0.00528)			(0.0108)			(0.0296)			(0.0202)			(0.0238)
between-country effect	0.299			-0.00992			0.0485			-0.163***			-0.0884			-0.0562
	(0.242)			(0.0197)			(0.0392)			(0.0622)			(0.0710)			(0.0527)
Long-term unemployment lag1
within-region effect	-0.000587***	-0.000908***		-0.0000844***	-0.0000849***		-0.000154***	-0.000162***		-0.000104	-0.000183***		-.000153**	-.0002676***		-0.0000833*	-0.000157***
	(0.000160)	(0.000151)		(0.0000239)	(0.0000229)		(0.0000484)	(0.0000452)		(0.0000676)	(0.0000627)		(0.0000654)	(0.0000618)		(0.0000438)	(0.000041)
between-region within-country effect	0.0230	-0.00421***		0.00684**	0.000177		0.0207***	0.000145		0.00102	-0.00162**		-0.00433	-0.00103**		-0.000898	-0.000255
	(0.0170)	(0.00131)		(0.00336)	(0.000257)		(0.00685)	(0.000528)		(0.00939)	(0.000668)		(0.00624)	(0.000456)		(0.00749)	(0.000542)
between-country effect	0.184	-0.00811**		0.00488	0.000158		0.00749	0.000998		-0.0884**	-0.000963		0.0295	-0.00584***		0.0417	-0.00414***
	(0.124)	(0.00379)		(0.0156)	(0.000494)		(0.0315)	(0.000960)		(0.0393)	(0.00163)		(0.0484)	(0.00171)		(0.0335)	(0.0012)
Long-term unemployment lag2
within-region effect	0.0000521			-0.0000699***			-0.0000787*			-0.0000433			0.0000770			1.46e-05
	(0.000151)			(0.0000231)			(0.0000467)			(0.0000638)			(0.0000620)			(0.0000413)
between-region within-country effect	-0.0267			-0.00660**			-0.0204***			-0.00246			0.00323			0.000628
	(0.0168)			(0.00333)			(0.00680)			(0.00928)			(0.00616)			(0.00741)
between-country effect	-0.191			-0.00491			-0.00679			0.0867**			-0.0349			-0.0451
	(0.122)			(0.0154)			(0.0311)			(0.0390)			(0.0481)			(0.0333)
GDP growth lag1
within-region effect	0.000234	-0.000137		0.000148***	0.000102***		0.000122**	0.0000340		-0.000135	-0.000255***		-0.0000185	-6.31e-05		7.9e-05	4.49e-05
	(0.000200)	(0.000184)		(0.0000297)	(0.0000274)		(0.0000588)	(0.0000520)		(0.0000847)	(0.0000745)		(0.0000826)	(0.0000765)		(0.0000539)	(0.0000499)
between-region within-country effect	0.0725	-0.000187		-0.00664	-0.00467**		-0.0381	-0.0106**		0.00171	-0.00537		0.0561**	0.0137***		0.0414	0.0155***
	(0.0636)	(0.0120)		(0.0117)	(0.00223)		(0.0238)	(0.00458)		(0.0336)	(0.00618)		(0.0221)	(0.00421)		(0.0268)	(0.00501)
between-country effect	0.0366	-0.0204		0.0749**	0.0115***		0.0136	0.0293***		-0.0258	-0.0100		0.124	-0.0388***		0.11	-0.0202***
	(0.236)	(0.0202)		(0.0307)	(0.00277)		(0.0615)	(0.00534)		(0.0865)	(0.00894)		(0.106)	(0.00941)		(0.0742)	(0.00661)
GDP growth lag2
within-region effect	0.000156			0.000100***			0.000129**			0.000103			-0.000181**			-8.2e-05
	(0.000196)			(0.0000297)			(0.0000592)			(0.0000846)			(0.0000818)			(0.0000535)
between-region within-country effect	-0.0686			0.00262			0.0273			-0.00547			-0.0424**			-0.0258
	(0.0606)			(0.0112)			(0.0227)			(0.0319)			(0.0210)			(0.0255)
between-country effect	-0.0695			-0.0625**			0.00860			0.0119			-0.154			-0.121*
	(0.226)			(0.0294)			(0.0589)			(0.0834)			(0.102)			(0.0715)
% NEET lag1
within-region effect	-0.000421	-0.000333		-0.000154**	-0.000157**		0.0000177	0.00000387		0.000229	0.000238		-0.000381***	-0.0003511**		-0.000185*	-0.000163*
	(0.000360)	(0.000361)		(0.0000638)	(0.0000638)		(0.000128)	(0.000126)		(0.000151)	(0.000150)		(0.000147)	(0.0001466)		(0.0000979)	(0.0000979)
between-region within-country effect	0.000487	0.00907***		0.00680	0.00459***		0.0149	0.0103***		0.0220	0.00253*		-0.0194	-0.00218**		-0.00935	-0.00127
	(0.0375)	(0.00264)		(0.00852)	(0.000589)		(0.0173)	(0.00121)		(0.0201)	(0.00130)		(0.0134)	(0.000891)		(0.016)	(0.00105)
between-country effect	-0.0702	0.00101		-0.0198	0.00605***		0.0318	0.00236		0.0430	-0.00663		-0.0268	0.00000359		-0.0161	0.00345
	(0.252)	(0.00992)		(0.0378)	(0.00153)		(0.0753)	(0.00297)		(0.0864)	(0.00408)		(0.110)	(0.00428)		(0.0737)	(0.00301)
% NEET lag2
within-region effect	-0.000299			-0.0000287			0.0000561			-0.000118			-0.000236			-8.2e-05
	(0.000357)			(0.0000635)			(0.000129)			(0.000151)			(0.000146)			(0.0000971)
between-region within-country effect	0.00877			-0.00205			-0.00449			-0.0192			0.0167			0.00776
	(0.0374)			(0.00856)			(0.0174)			(0.0200)			(0.0134)			(0.016)
between-country effect	0.0727			0.0263			-0.0280			-0.0490			0.0256			0.0177
	(0.254)			(0.0378)			(0.0754)			(0.0870)			(0.110)			(0.0742)
Constant	1.425***	1.413***		0.0693***	0.0689***		0.274***	0.270***		0.489***	0.479***		0.396***	0.400***		0.190***	0.194***
	(0.0363)	(0.0366)		(0.00459)	(0.00494)		(0.00914)	(0.00954)		(0.0133)	(0.0160)		(0.0171)	(0.0172)		(0.0115)	(0.0117)
Random terms
Country: sd(2002-2007)	0.0192***	0.0199***		0.00181***	0.00190***		0.00600***	0.00608***		0.00754***	0.00782***		0.00898***	="0.00914***		0.00430***	0.00433***
	(0.00310)	(0.00318)		(0.000338)	(0.000342)		(0.000966)	(0.000970)		(0.00135)	(0.00135)		(0.00132)	(0.00133)		-0.000713	-0.000717
Country: sd(2008-2010)	0.0217***	0.0210***		0.00223***	0.00234***		0.00534***	0.00540***		0.0101***	0.00986***		0.00733***	0.00727***		0.00385***	0.00370***
	(0.00364)	(0.00357)		(0.000399)	(0.000419)		(0.00103)	(0.00107)		(0.00172)	(0.00169)		(0.00131)	(0.00130)		-0.000702	-0.000686
Country: sd(2011-2014)	0.0331***	0.0336***		0.00260***	0.00262***		0.00690***	0.00708***		0.0107***	0.0110***		0.0106***	0.0105***		0.00532***	0.00533***
	(0.00479)	(0.00485)		(0.000436)	(0.000437)		(0.00108)	(0.00110)		(0.00164)	(0.00166)		(0.00161)	(0.00159)		-0.000891	-0.000891
Country: sd(_cons)	0.154***	0.166***		0.0190***	0.0216***		0.0372***	0.0406***		0.0548***	0.0720***		0.0755***	0.0797***		0.0486***	0.0525***
	(0.0234)	(0.0251)		(0.00311)	(0.00345)		(0.00618)	(0.00645)		(0.00936)	(0.0109)		(0.0111)	(0.0117)		-0.00809	-0.00898
Region: sd(_cons)	0.0747***	0.0815***		0.0160***	0.0163***		0.0318***	0.0330***		0.0489***	0.0490***		0.0313***	0.0325***		0.0381***	0.0390***
	(0.0125)	(0.00890)		(0.000935)	(0.000957)		(0.00203)	(0.00202)		(0.00242)	(0.00242)		(0.00166)	(0.00171)		-0.00209	-0.00209
Residual: sd	0.0703***	0.0650***		0.00846***	0.00859***		0.0195***	0.0193***		0.0176***	0.0177***		0.0167***	0.0166***		0.0155***	0.0150***
	(0.0123)	(0.00934)		(0.000686)	(0.000714)		(0.00155)	(0.00147)		(0.000605)	(0.000604)		(0.000714)	(0.000699)		-0.00172	-0.00148
Residual: rho1	0.573***	0.569***		0.634***	0.633***		1.216***	1.197***		0.729***	0.725***		0.419***	0.419***		0.547***	0.544***
	(0.0262)	(0.0262)		(0.0262)	(0.0263)		(0.0872)	(0.0838)		(0.0433)	(0.0433)		(0.0267)	(0.0268)		-0.0279	-0.0276
Residual: rho2	0.302***	0.298***		0.183***	0.189***								0.232***	0.225***		0.290***	0.279***
	(0.0280)	(0.0279)		(0.0271)	(0.0271)								(0.0284)	(0.0284)		-0.0297	-0.0293
Residual: rho3	0.0251	0.00973
	(0.0287)	(0.0289)
N	2679	2679		2581	2581		2581	2581		2616	2616		2616	2616		2616	2616
AIC	-9348.5	-9321.8		-18749.8	-18740.6		-15096.2	-15090.8		-13715.0	-13706.8		-13972.5	-13950.2		-15803.6	-15793.4
BIC	-9130.5	-9174.4		-18539.0	-18600.0		-14891.2	-14956.1		-13509.6	-13571.8		-13761.2	-13809.4		-15592.3	-15652.6
ll	4711.3	4685.9		9410.9	9394.3		7583.1	7568.4		6892.5	6876.4		7022.2	6999.1		7937.8	7920.7
k	37	25		36	24		35	23		35	23		36	24		36	24
Standard errors in parentheses
="* p<0.10
* p<0.10, ** p<0.05, *** p<0.01

## Sheet: Appendix 4
APPENDIX 3								APPENDIX 3
MODELS ON THE IMPUTED SAMPLE								MODELS ON THE SAMPLE WITHOUT IMPUTATIONS
	TFR	ASFR 15-19	ASFR 20-24	ASFR 25-29	ASFR 30-34	ASFR 35+			TFR	ASFR 15-19	ASFR 20-24	ASFR 25-29	ASFR 30-34	ASFR 35+
Calendar time (piecewise linear spline)								Calendar time (piecewise linear spline)
2002-2007	0.0236***	-0.000610**	-0.00405***	0.00338**	0.0149***	0.0111***		2002-2007	0.0234***	-0.000621**	-0.00416***	0.00332**	0.0147***	0.0110***
	(0.00367)	(0.000292)	(0.00123)	(0.00156)	(0.00174)	(0.000954)			(0.00370)	(0.000286)	(0.00122)	(0.00155)	(0.00173)	(0.000953)
2008-2010	-0.00825**	-0.00272***	-0.00864***	-0.00809***	0.00122	0.00799***		2008-2010	-0.00769*	-0.00267***	-0.00858***	-0.00803***	0.00141	0.00820***
	(0.00402)	(0.000451)	(0.00101)	(0.00196)	(0.00156)	(0.000828)			(0.00405)	(0.000446)	(0.00100)	(0.00196)	(0.00155)	(0.000833)
2011-2014	0.00196	-0.00125**	-0.00420***	-0.00103	0.00347	0.00731***		2011-2014	0.00223	-0.00122**	-0.00408***	-0.000893	0.00346	0.00731***
	(0.00653)	(0.000576)	(0.00141)	(0.00219)	(0.00216)	(0.00117)			(0.00656)	(0.000574)	(0.00143)	(0.00222)	(0.00214)	(0.00118)
Unemployment rate								Unemployment rate
within-region effect	-0.00432***	-0.000137**	-0.000331***	-0.00125***	-0.000481	-0.000547*		within-region effect	-0.00444***	-0.000159***	-0.000336***	-0.00130***	-0.000517	-0.000643**
	(0.00148)	(0.0000577)	(0.000118)	(0.000441)	(0.000643)	(0.000325)			(0.00141)	(0.0000595)	(0.000121)	(0.000426)	(0.000588)	(0.000318)
between-region within-country effect	-0.00293	-0.00140***	-0.00428***	0.0000126	-0.00172	-0.00148		between-region within-country effect	-0.00216	-0.00132***	-0.00427***	0.000135	-0.00168	-0.00129
	(0.00399)	(0.000481)	(0.000998)	(0.00202)	(0.00139)	(0.00164)			(0.00401)	(0.000490)	(0.00101)	(0.00203)	(0.00140)	(0.00160)
between-country effect	-0.0200	-0.00345***	-0.00304	0.00369	0.00405	-0.000182		between-country effect	-0.0196	-0.00344***	-0.00305	0.00387	0.00412	0.0000785
	(0.0154)	(0.00101)	(0.00191)	(0.00357)	(0.00341)	(0.00276)			(0.0154)	(0.00101)	(0.00191)	(0.00359)	(0.00341)	(0.00275)
Long-term unemployment								Long-term unemployment
within-region effect	-0.000959***	-0.0000416	-0.000143**	-0.000254***	-0.000298***	-0.000150***		within-region effect	-0.00101***	-0.0000387	-0.000169**	-0.000307***	-0.000310***	-0.000154***
	(0.000241)	(0.0000392)	(0.0000692)	(0.0000894)	(0.0000887)	(0.0000577)			(0.000267)	(0.0000412)	(0.0000778)	(0.000109)	(0.0000956)	(0.0000567)
between-region within-country effect	-0.00381***	0.000187	0.000230	-0.00150**	-0.000957**	-0.000260		between-region within-country effect	-0.00459***	0.0000763	0.0000253	-0.00164**	-0.00102**	-0.000366
	(0.00131)	(0.000253)	(0.000526)	(0.000668)	(0.000452)	(0.000545)			(0.00133)	(0.000260)	(0.000536)	(0.000679)	(0.000460)	(0.000537)
between-country effect	-0.00816**	0.0000776	0.000783	-0.000970	-0.00586***	-0.00393***		between-country effect	-0.00808**	0.0000482	0.000734	-0.000974	-0.00573***	-0.00393***
	(0.00386)	(0.000525)	(0.000996)	(0.00156)	(0.00166)	(0.00117)			(0.00387)	(0.000525)	(0.00100)	(0.00157)	(0.00165)	(0.00118)
GDP growth								GDP growth
within-region effect	0.000181	0.0000960**	0.0000699	-0.000155	0.0000127	0.000111		within-region effect	0.000212	0.0000910*	0.0000869	-0.000134	0.00000962	0.000118
	(0.000377)	(0.0000459)	(0.0000916)	(0.000128)	(0.000181)	(0.000113)			(0.000408)	(0.0000485)	(0.0000961)	(0.000131)	(0.000182)	(0.000113)
between-region within-country effect	-0.00173	-0.00466**	-0.0115**	-0.00517	0.0135***	0.0155***		between-region within-country effect	-0.00247	-0.00491**	-0.0118***	-0.00520	0.0131***	0.0152***
	(0.0120)	(0.00219)	(0.00456)	(0.00617)	(0.00417)	(0.00504)			(0.0120)	(0.00219)	(0.00452)	(0.00617)	(0.00417)	(0.00488)
between-country effect	-0.0164	0.0118***	0.0287***	-0.00959	-0.0375***	-0.0187***		between-country effect	-0.0169	0.0118***	0.0287***	-0.00948	-0.0377***	-0.0189***
	(0.0207)	(0.00295)	(0.00555)	(0.00857)	(0.00912)	(0.00647)			(0.0207)	(0.00295)	(0.00557)	(0.00862)	(0.00911)	(0.00651)
% NEET								% NEET
within-region effect	-0.000439	-0.000122	-0.000166	0.000253*	-0.000292*	-0.000239*		within-region effect	-0.000557	-0.000118	-0.000192	0.000239*	-0.000385**	-0.000230*
	(0.000451)	(0.000158)	(0.000208)	(0.000141)	(0.000169)	(0.000130)			(0.000387)	(0.000158)	(0.000217)	(0.000142)	(0.000155)	(0.000122)
between-region within-country effect	0.00916***	0.00458***	0.0102***	0.00261**	-0.00192**	-0.00100		between-region within-country effect	0.00945***	0.00458***	0.0103***	0.00270**	-0.00192**	-0.00106
	(0.00265)	(0.000580)	(0.00120)	(0.00130)	(0.000882)	(0.00106)			(0.00264)	(0.000579)	(0.00120)	(0.00130)	(0.000884)	(0.00103)
between-country effect	0.00310	0.00760***	0.00405	-0.00656*	0.0000708	0.00292		between-country effect	0.00274	0.00760***	0.00414	-0.00654*	0.00000729	0.00293
	(0.0101)	(0.00163)	(0.00308)	(0.00391)	(0.00415)	(0.00294)			(0.0101)	(0.00162)	(0.00310)	(0.00393)	(0.00414)	(0.00296)
Constant	1.428***	0.0723***	0.279***	0.480***	0.402***	0.195***		Constant	1.428***	0.0721***	0.280***	0.480***	0.403***	0.195***
	(0.0372)	(0.00527)	(0.00992)	(0.0153)	(0.0166)	(0.0115)			(0.0373)	(0.00526)	(0.00996)	(0.0154)	(0.0166)	(0.0116)
Random terms								Random terms
Country: sd(2002-2007)	0.0177***	0.00116***	0.00589***	0.00761***	0.00862***	0.00455***		Country: sd(2002-2007)	0.0178***	0.00112***	0.00585***	0.00752***	0.00860***	0.00455***
	(0.00280)	(0.000232)	(0.000909)	(0.00127)	(0.00126)	(0.000722)			(0.00281)	(0.000229)	(0.000904)	(0.00126)	(0.00126)	(0.000720)
Country: sd(2008-2010)	0.0185***	0.00190***	0.00424***	0.00934***	0.00714***	0.00356***		Country: sd(2008-2010)	0.0186***	0.00186***	0.00420***	0.00937***	0.00710***	0.00358***
	(0.00339)	(0.000371)	(0.000897)	(0.00169)	(0.00133)	(0.000697)			(0.00340)	(0.000369)	(0.000890)	(0.00171)	(0.00132)	(0.000699)
Country: sd(2011-2014)	0.0330***	0.00267***	0.00666***	0.0108***	0.0107***	0.00562***		Country: sd(2011-2014)	0.0331***	0.00265***	0.00679***	0.0109***	0.0106***	0.00566***
	(0.00477)	(0.000442)	(0.00105)	(0.00164)	(0.00164)	(0.000922)			(0.00479)	(0.000442)	(0.00107)	(0.00166)	(0.00163)	(0.000925)
Country: sd(unempl rate)	0.00620***	0.000171***	0.000356***	0.00143***	0.00269***	0.00121***		Country: sd(unempl rate)	0.00577***	0.000174***	0.000363***	0.00133***	0.00235***	0.00115***
	(0.00124)	(0.0000526)	(0.000107)	(0.000453)	(0.000560)	(0.000270)			(0.00117)	(0.0000544)	(0.000106)	(0.000445)	(0.000529)	(0.000266)
Country: sd(% Long-term unempl)	0.000872***	0.000150***	0.000242***	0.000292***	0.000291***	0.000191***		Country: sd(% Long-term unempl)	0.00102***	0.000159***	0.000289***	0.000410***	0.000329***	0.000179***
	(0.000222)	(0.0000363)	(0.0000700)	(0.0000915)	(0.0000896)	(0.0000542)			(0.000248)	(0.0000373)	(0.0000798)	(0.000114)	(0.0000907)	(0.0000579)
Country: sd(GDP growth)	0.00153***	0.000163***	0.000332***	0.000460***	0.000779***	0.000484***		Country: sd(GDP growth)	0.00171***	0.000176***	0.000356***	0.000478***	0.000784***	0.000483***
	(0.000441)	(0.0000426)	(0.0000827)	(0.000151)	(0.000200)	(0.000113)			(0.000442)	(0.0000441)	(0.0000840)	(0.000157)	(0.000205)	(0.000111)
Country: sd(%NEET)	0.00105***	0.000667***	0.000681***	1.08e-10***	0.000345***	0.000349***		Country: sd(%NEET)	0.000617***	0.000661***	0.000719***	4.58e-10***	0.000234***	0.000293***
	(0.000919)	(0.000133)	(0.000196)	(5.55e-10)	(0.000278)	(0.000159)			(0.000994)	(0.000132)	(0.000209)	(2.15e-09)	(0.000265)	(0.000140)
Country: sd(_cons)	0.171***	0.0236***	0.0430***	0.0688***	0.0773***	0.0512***		Country: sd(_cons)	0.172***	0.0236***	0.0432***	0.0692***	0.0772***	0.0519***
	(0.0254)	(0.00367)	(0.00671)	(0.0103)	(0.0113)	(0.00888)			(0.0255)	(0.00367)	(0.00673)	(0.0104)	(0.0113)	(0.00884)
Region: sd(_cons)	0.0642***	0.0148***	0.0319***	0.0490***	0.0316***	0.000000143		Region: sd(_cons)	0.0718***	0.0151***	0.0317***	0.0491***	0.0313***	0.0319***
	(0.0339)	(0.00155)	(0.00220)	(0.00242)	(0.00177)	(0.0000320)			(0.0170)	(0.00143)	(0.00224)	(0.00244)	(0.00183)	(0.00807)
Residual: rho1	0.575***	0.660***	0.866***	0.646***	0.454***	0.601***		Residual: rho1	0.581***	0.661***	1.338***	0.802***	0.462***	0.601***
	(0.0247)	(0.0265)	(0.0232)	(0.0266)	(0.0254)	(0.0188)			(0.0246)	(0.0271)	(0.0963)	(0.0488)	(0.0261)	(0.0275)
Residual: rho2	0.354***	0.239***			0.290***	0.382***		Residual: rho2	0.361***	0.230***			0.307***	0.351***
	(0.0263)	(0.0276)			(0.0276)	(0.0189)			(0.0266)	(0.0287)			(0.0288)	(0.0269)
Residual: rho3	0.00661							Residual: rho3	-0.0200
	(0.0342)								(0.0303)
Residual: sd	0.0833***	0.0106***	0.0211***	0.0180***	0.0182***	0.0426***		Residual: sd	0.0764***	0.0104***	0.0214***	0.0181***	0.0189***	0.0261***
	(0.0264)	(0.00178)	(0.00183)	(0.000659)	(0.00104)	(0.00193)			(0.0155)	(0.00164)	(0.00191)	(0.000703)	(0.00125)	(0.00954)
N	2928	2827	2827	2865	2865	2865		N	2837	2687	2687	2766	2766	2766
AIC	-10388.8	-20694.0	-16605.1	-15113.3	-15406.8	-17499.7		AIC	-10038.0	-19550.5	-15710.2	-14589.0	-14844.2	-16849.8
BIC	-10215.3	-20527.5	-16444.5	-14952.4	-15239.9	-17332.8		BIC	-9865.5	-19385.4	-15551.0	-14429.0	-14678.3	-16683.9
ll	5223.4	10375.0	8329.6	7583.7	7731.4	8777.8		ll	5048.0	9803.2	7882.1	7321.5	7450.1	8452.9
k	29	28	27	27	28	28		k	29	28	27	27	28	28
Standard errors in parentheses								Standard errors in parentheses
="* p<0.10	** p<0.05	*** p<0.01"						="* p<0.10	** p<0.05	*** p<0.01"
								* p<0.10, ** p<0.05, *** p<0.01
